# Supplementary material for: Differential Response of MDA-MB-231 and MCF-7 Breast Cancer Cells to In Vitro Inhibition with CTLA-4 and PD-1 through Cancer-Immune Cells Modified Interactions
Source: Cells. 2021 Aug 10;10(8):2044. doi: 10.3390/cells10082044 (PMC8392578; doi:10.3390/cells10082044)
Supplement: Supplementary file 1 [file cells-10-02044-s001.zip]

Archive with 1 entries (1 files):
- cells-1229919-supplementary.pdf
